# Supplementary material for: The Bacterial Urban Resistome: Recent Advances
Source: Antibiotics (Basel). 2022 Apr 12;11(4):512. doi: 10.3390/antibiotics11040512 (PMC9030810; doi:10.3390/antibiotics11040512)
Supplement: Supplementary file 1 [file antibiotics-11-00512-s001.zip]

Archive with 1 entries (1 files):
- antibiotics-1673646-supplementary.pdf
